# Supplementary material for: Knockout of Auxin Response Factor SlARF4 Improves Tomato Resistance to Water Deficit
Source: Int J Mol Sci. 2021 Mar 25;22(7):3347. doi: 10.3390/ijms22073347 (PMC8037468; doi:10.3390/ijms22073347)
Supplement: Supplementary file 1 [file ijms-22-03347-s001.zip]

Archive with 7 entries (6 files):
- supplementary files/Table S1.docx
- supplementary files/Table S2.docx
- supplementary files/Table S3.xls
- supplementary files/Table S4.xls
- supplementary files/Table S5.xls
- supplementary files/supplementary figures.docx
- supplementary files/
