# Supplementary material for: Knockout of Auxin Response Factor SlARF4 Improves Tomato Resistance to Water Deficit
Source: Int J Mol Sci. 2021 Mar 25;22(7):3347. doi: 10.3390/ijms22073347 (PMC8037468; doi:10.3390/ijms22073347)
Supplement: Supplementary file 1 [file ijms-22-03347-s001.zip › supplementary files/Table S3.xls]

## Sheet: supplementary table S2 628 DEGs
KEGG_A_class	KEGG_B_class	Pathway	628 (105)	All (7153)	Pvalue	Qvalue	Pathway ID	Genes	K_IDs
Metabolism	Metabolism of other amino acids	Glutathione metabolism	8	131	0.000642409	0.0383628	ko00480	Solyc03g116130.2(GSTU10);Solyc05g006750.3(GSTU17);Solyc06g009040.3(-);Solyc06g069045.1(HSP26-A);Solyc07g056470.3(-);Solyc08g068800.3(CSA);Solyc09g011500.3(-);Solyc09g011570.3(PRP1)	K00799+K00799+K00799+K00799+K00799+K00432+K00799+K00799
Metabolism	Biosynthesis of other secondary metabolites	Phenylpropanoid biosynthesis	12	292	0.00111196	0.0383628	ko00940	Solyc01g009240.3(gluA);Solyc02g081800.1(DAT);Solyc02g093230.3(CCOAOMT);Solyc03g036470.2(PAL);Solyc03g042560.2(PAL);Solyc07g008360.2(4CL1);Solyc07g063880.3(BGLU25);Solyc09g075060.3(BGLU11);Solyc10g011930.1(PAL5);Solyc10g076240.2(GSVIVT00023967001);Solyc11g011330.2(CAD);Solyc11g018777.1(-)	K05349+K13065+K00588+K10775+K10775+K01904+K01188+K01188+K10775+K00430+K00083+K00430
Metabolism	Amino acid metabolism	Phenylalanine metabolism	6	95	0.00262072	0.0602766	ko00360	Solyc02g093230.3(CCOAOMT);Solyc03g036470.2(PAL);Solyc03g042560.2(PAL);Solyc07g008360.2(4CL1);Solyc09g075920.1(RLK1);Solyc10g011930.1(PAL5)	K00588+K10775+K10775+K01904+K00276+K10775
Environmental Information Processing	Signal transduction	Plant hormone signal transduction	14	449	0.00570521	0.0984148	ko04075	Solyc00g174330.3(-);Solyc01g107400.2(GH3.1);Solyc01g110720.2(SAUR21);Solyc02g064830.3(GH3.1);Solyc02g071220.3(ARR9);Solyc04g040220.3(NPR5);Solyc05g009660.3(-);Solyc06g048600.3(ARR17);Solyc06g048710.2(GH3.5);Solyc06g053840.3(IAA4);Solyc09g009490.3(ABI5);Solyc09g083280.3(IAA4/5);Solyc10g079600.2(ARR9);Solyc11g070150.2(AHP4)	K13449+K14487+K14488+K14487+K14492+K14508+K14431+K14492+K14506+K14484+K14432+K14484+K14492+K14490
Metabolism	Lipid metabolism	Linoleic acid metabolism	3	35	0.0143107	0.197488	ko00591	Solyc01g006540.3(LOX2.1);Solyc03g122340.3(LOX3.1);Solyc08g014000.3(LOX1.1)	K00454+K00454+K15718
Metabolism	Lipid metabolism	alpha-Linolenic acid metabolism	4	81	0.0308187	0.354415	ko00592	Solyc01g006540.3(LOX2.1);Solyc03g122340.3(LOX3.1);Solyc04g079730.1(CYP74A);Solyc11g032133.1(OPR1)	K00454+K00454+K01723+K05894
Metabolism	Metabolism of other amino acids	Cyanoamino acid metabolism	3	57	0.0508305	0.49549	ko00460	Solyc01g009240.3(gluA);Solyc07g063880.3(BGLU25);Solyc09g075060.3(BGLU11)	K05349+K01188+K01188
Metabolism	Biosynthesis of other secondary metabolites	Flavone and flavonol biosynthesis	1	4	0.0574481	0.49549	ko00944	Solyc10g083440.1(GT)	K10757
Metabolism	Amino acid metabolism	Glycine, serine and threonine metabolism	3	80	0.112674	0.670363	ko00260	Solyc09g008670.3(TD);Solyc09g075920.1(RLK1);Solyc10g049890.2(PGDH1)	K01754+K00276+K00058
Metabolism	Energy metabolism	Nitrogen metabolism	2	41	0.121132	0.670363	ko00910	Solyc06g074990.2(NRT2.1);Solyc11g011380.2(-)	K02575+K01915
Metabolism	Biosynthesis of other secondary metabolites	Tropane, piperidine and pyridine alkaloid biosynthesis	2	41	0.121132	0.670363	ko00960	Solyc09g075920.1(RLK1);Solyc10g086620.2(At5g06060)	K00276+K08081
Genetic Information Processing	Replication and repair	Homologous recombination	4	134	0.13384	0.670363	ko03440	Solyc04g051490.3(EME1B);Solyc05g053520.3(POLD4);Solyc07g017540.3(RAD51);Solyc11g072615.1(RAD51B)	K10882+K03505+K04482+K10869
Metabolism	Metabolism of cofactors and vitamins	Thiamine metabolism	1	10	0.137546	0.670363	ko00730	Solyc09g074970.3(TPK1)	K00949
Metabolism	Glycan biosynthesis and metabolism	Glycosphingolipid biosynthesis - globo and isoglobo series	1	11	0.150224	0.670363	ko00603	Solyc10g076780.1(A4galt)	K01988
Metabolism	Carbohydrate metabolism	Glyoxylate and dicarboxylate metabolism	3	92	0.152497	0.670363	ko00630	Solyc01g060085.1(rbcL);Solyc03g122140.3(GLO4);Solyc11g011380.2(-)	K01601+K11517+K01915
Metabolism	Lipid metabolism	Cutin, suberine and wax biosynthesis	2	48	0.156266	0.670363	ko00073	Solyc06g062600.3(HTH);Solyc11g067190.2(-)	K15403+K13356
Metabolism	Amino acid metabolism	Tryptophan metabolism	2	52	0.177122	0.670363	ko00380	Solyc08g068160.2(YUC6);Solyc09g074430.3(YUC10)	K11816+K11816
Metabolism	Metabolism of terpenoids and polyketides	Diterpenoid biosynthesis	2	52	0.177122	0.670363	ko00904	Solyc01g058250.2(LE);Solyc01g079200.3(GA2OX2)	K04124+K04125
Metabolism	Carbohydrate metabolism	Starch and sucrose metabolism	7	320	0.189538	0.670363	ko00500	Solyc01g009240.3(gluA);Solyc02g075620.3(PME53);Solyc07g063880.3(BGLU25);Solyc09g075060.3(BGLU11);Solyc09g075330.3(PME7);Solyc12g010200.2(GAUT6);Solyc12g010540.1(GAE1)	K05349+K01051+K01188+K01188+K01051+K13648+K08679
Organismal Systems	Environmental adaptation	Plant-pathogen interaction	6	272	0.209416	0.670363	ko04626	Solyc00g174330.3(-);Solyc06g036290.3(HSP83A);Solyc06g082590.1(PTI6);Solyc07g008620.1(FLS2);Solyc09g014990.3(WRKY33);Solyc11g064900.2(CPK17)	K13449+K04079+K13434+K13466+K13424+K13412
Metabolism	Metabolism of terpenoids and polyketides	Monoterpenoid biosynthesis	1	17	0.222506	0.670363	ko00902	Solyc01g094270.3(MNR1)	K15095
Metabolism	Metabolism of cofactors and vitamins	Vitamin B6 metabolism	1	18	0.233946	0.670363	ko00750	Solyc06g062540.3(PS2)	K13248
Metabolism	Carbohydrate metabolism	Propanoate metabolism	2	63	0.236237	0.670363	ko00640	Solyc01g057430.3(CAC3);Solyc01g094090.3(CHY1)	K01962+K05605
Metabolism	Lipid metabolism	Arachidonic acid metabolism	1	19	0.245219	0.670363	ko00590	Solyc08g068800.3(CSA)	K00432
Metabolism	Energy metabolism	Photosynthesis	4	172	0.245672	0.670363	ko00195	Solyc01g048590.2(psbA);Solyc05g016120.2(psbA);Solyc10g006530.3(PNSL3);Solyc11g006910.2(FD3)	K02703+K02703+K08901+K02639
Metabolism	Lipid metabolism	Fatty acid biosynthesis	2	66	0.252601	0.670363	ko00061	Solyc01g057430.3(CAC3);Solyc06g059710.3(S-ACP-DES6)	K01962+K03921
Metabolism	Amino acid metabolism	Lysine degradation	2	71	0.279925	0.715365	ko00310	Solyc06g060960.2(SUVH5);Solyc07g006045.1(ASHR3)	K11420+K11423
Metabolism	Metabolism of other amino acids	beta-Alanine metabolism	2	74	0.296299	0.71795	ko00410	Solyc01g094090.3(CHY1);Solyc09g075920.1(RLK1)	K05605+K00276
Metabolism	Amino acid metabolism	Tyrosine metabolism	2	75	0.301747	0.71795	ko00350	Solyc04g014730.3(Fah);Solyc09g075920.1(RLK1)	K01555+K00276
Metabolism	Biosynthesis of other secondary metabolites	Stilbenoid, diarylheptanoid and gingerol biosynthesis	2	78	0.318046	0.731507	ko00945	Solyc02g081800.1(DAT);Solyc02g093230.3(CCOAOMT)	K13065+K00588
Genetic Information Processing	Folding, sorting and degradation	Protein processing in endoplasmic reticulum	6	322	0.33464	0.744844	ko04141	Solyc03g116990.1(At2g45070);Solyc05g056385.1(PDI);Solyc05g056400.3(PDI);Solyc06g036290.3(HSP83A);Solyc06g074770.3(PUB1);Solyc11g071830.2(DNAJ1)	K09481+K09580+K09580+K04079+K10597+K09503
Metabolism	Carbohydrate metabolism	Inositol phosphate metabolism	2	86	0.36103	0.748871	ko00562	Solyc05g051850.3(-);Solyc12g008650.2(MIOX4)	K01858+K00469
Metabolism	Amino acid metabolism	Valine, leucine and isoleucine biosynthesis	1	31	0.368336	0.748871	ko00290	Solyc09g008670.3(TD)	K01754
Metabolism	Global and overview maps	Carbon metabolism	6	335	0.369009	0.748871	ko01200	Solyc01g057430.3(CAC3);Solyc01g060085.1(rbcL);Solyc01g094090.3(CHY1);Solyc03g122140.3(GLO4);Solyc09g008670.3(TD);Solyc10g049890.2(PGDH1)	K01962+K01601+K05605+K11517+K01754+K00058
Metabolism	Biosynthesis of other secondary metabolites	Flavonoid biosynthesis	2	90	0.382165	0.753412	ko00941	Solyc02g081800.1(DAT);Solyc02g093230.3(CCOAOMT)	K13065+K00588
Metabolism	Energy metabolism	Photosynthesis - antenna proteins	1	35	0.404779	0.767786	ko00196	Solyc04g082920.3(-)	K14172
Metabolism	Biosynthesis of other secondary metabolites	Isoquinoline alkaloid biosynthesis	1	38	0.430737	0.767786	ko00950	Solyc09g075920.1(RLK1)	K00276
Metabolism	Carbohydrate metabolism	Amino sugar and nucleotide sugar metabolism	3	169	0.453605	0.767786	ko00520	Solyc01g095250.1(-);Solyc12g010200.2(GAUT6);Solyc12g010540.1(GAE1)	K01183+K13648+K08679
Metabolism	Amino acid metabolism	Arginine biosynthesis	1	42	0.46361	0.767786	ko00220	Solyc11g011380.2(-)	K01915
Metabolism	Lipid metabolism	Glycerophospholipid metabolism	2	109	0.477975	0.767786	ko00564	Solyc03g112080.1(Os07g0688000);Solyc12g042890.2(Lypla2)	K01517+K06130
Cellular Processes	Transport and catabolism	Phagosome	2	109	0.477975	0.767786	ko04145	Solyc03g116990.1(At2g45070);Solyc03g118760.3(TUBB1)	K09481+K07375
Metabolism	Metabolism of terpenoids and polyketides	Sesquiterpenoid and triterpenoid biosynthesis	1	46	0.494603	0.767786	ko00909	Solyc04g083140.2(CYP71D55)	K15472
Metabolism	Carbohydrate metabolism	Pentose and glucuronate interconversions	3	181	0.499024	0.767786	ko00040	Solyc02g075620.3(PME53);Solyc03g058910.3(LAT56);Solyc09g075330.3(PME7)	K01051+K01728+K01051
Genetic Information Processing	Replication and repair	Base excision repair	1	49	0.516677	0.767786	ko03410	Solyc05g053520.3(POLD4)	K03505
Cellular Processes	Transport and catabolism	Peroxisome	2	118	0.520173	0.767786	ko04146	Solyc03g122140.3(GLO4);Solyc11g067190.2(-)	K11517+K13356
Metabolism	Amino acid metabolism	Histidine metabolism	1	51	0.53086	0.767786	ko00340	Solyc08g068600.3(HDC)	K01590
Metabolism	Global and overview maps	Fatty acid metabolism	2	124	0.547033	0.767786	ko01212	Solyc01g057430.3(CAC3);Solyc06g059710.3(S-ACP-DES6)	K01962+K03921
Metabolism	Metabolism of cofactors and vitamins	Ubiquinone and other terpenoid-quinone biosynthesis	1	56	0.564539	0.767786	ko00130	Solyc07g008360.2(4CL1)	K01904
Metabolism	Amino acid metabolism	Phenylalanine, tyrosine and tryptophan biosynthesis	1	57	0.570982	0.767786	ko00400	Solyc06g074530.1(ADT6)	K05359
Metabolism	Amino acid metabolism	Cysteine and methionine metabolism	2	130	0.572842	0.767786	ko00270	Solyc08g008087.1(ACS1);Solyc12g008740.1(ACS7)	K01762+K01762
Metabolism	Global and overview maps	Biosynthesis of amino acids	4	276	0.581985	0.767786	ko01230	Solyc06g074530.1(ADT6);Solyc09g008670.3(TD);Solyc10g049890.2(PGDH1);Solyc11g011380.2(-)	K05359+K01754+K00058+K01915
Metabolism	Amino acid metabolism	Alanine, aspartate and glutamate metabolism	1	59	0.583585	0.767786	ko00250	Solyc11g011380.2(-)	K01915
Metabolism	Lipid metabolism	Biosynthesis of unsaturated fatty acids	1	60	0.589749	0.767786	ko01040	Solyc06g059710.3(S-ACP-DES6)	K03921
Metabolism	Metabolism of terpenoids and polyketides	Terpenoid backbone biosynthesis	1	63	0.607702	0.776508	ko00900	Solyc02g038740.3(HMG2)	K00021
Metabolism	Carbohydrate metabolism	Ascorbate and aldarate metabolism	1	65	0.619236	0.77686	ko00053	Solyc12g008650.2(MIOX4)	K00469
Genetic Information Processing	Folding, sorting and degradation	Protein export	1	71	0.651862	0.803187	ko03060	Solyc03g116990.1(At2g45070)	K09481
Metabolism	Amino acid metabolism	Valine, leucine and isoleucine degradation	1	86	0.721807	0.873766	ko00280	Solyc01g094090.3(CHY1)	K05605
Genetic Information Processing	Replication and repair	DNA replication	1	98	0.76758	0.913156	ko03030	Solyc05g053520.3(POLD4)	K03505
Metabolism	Energy metabolism	Carbon fixation in photosynthetic organisms	1	102	0.781114	0.913506	ko00710	Solyc01g060085.1(rbcL)	K01601
Genetic Information Processing	Replication and repair	Nucleotide excision repair	1	107	0.796938	0.916478	ko03420	Solyc05g053520.3(POLD4)	K03505
Metabolism	Carbohydrate metabolism	Pyruvate metabolism	1	114	0.817205	0.924379	ko00620	Solyc01g057430.3(CAC3)	K01962
Genetic Information Processing	Folding, sorting and degradation	Ubiquitin mediated proteolysis	2	223	0.844625	0.929181	ko04120	Solyc03g096870.3(CDC20-1);Solyc06g074770.3(PUB1)	K03363+K10597
Genetic Information Processing	Replication and repair	Mismatch repair	1	132	0.860577	0.929181	ko03430	Solyc05g053520.3(POLD4)	K03505
Metabolism	Nucleotide metabolism	Purine metabolism	2	233	0.861849	0.929181	ko00230	Solyc03g112080.1(Os07g0688000);Solyc05g053520.3(POLD4)	K01517+K03505
Metabolism	Metabolism of terpenoids and polyketides	Zeatin biosynthesis	1	162	0.911365	0.956904	ko00908	Solyc05g012670.1(ZOG1)	K13495
Metabolism	Carbohydrate metabolism	Glycolysis / Gluconeogenesis	1	165	0.9153	0.956904	ko00010	Solyc10g011760.3(YMR099C)	K01792
Metabolism	Nucleotide metabolism	Pyrimidine metabolism	1	204	0.953146	0.981598	ko00240	Solyc05g053520.3(POLD4)	K03505
Metabolism	Energy metabolism	Oxidative phosphorylation	1	352	0.995197	0.999415	ko00190	Solyc09g010380.3(PPA4)	K01507
Genetic Information Processing	Translation	Ribosome	1	486	0.999415	0.999415	ko03010	Solyc04g074900.3(RPS21)	K02971
