# Supplementary material for: Knockout of Auxin Response Factor SlARF4 Improves Tomato Resistance to Water Deficit
Source: Int J Mol Sci. 2021 Mar 25;22(7):3347. doi: 10.3390/ijms22073347 (PMC8037468; doi:10.3390/ijms22073347)
Supplement: Supplementary file 1 [file ijms-22-03347-s001.zip › supplementary files/Table S4.xls]

## Sheet: supplementary table S3 86 DEGs 
KEGG_A_class	KEGG_B_class	Pathway	86 (12)	All (7153)	Pvalue	Qvalue	Pathway ID	Genes	K_IDs
Metabolism	Lipid metabolism	alpha-Linolenic acid metabolism	2	81	0.00776639	0.0956956	ko00592	Solyc03g122340.3(LOX3.1);Solyc04g079730.1(CYP74A)	K00454+K01723
Metabolism	Biosynthesis of other secondary metabolites	Phenylpropanoid biosynthesis	3	292	0.0112583	0.0956956	ko00940	Solyc02g081800.1(DAT);Solyc07g063880.3(BGLU25);Solyc10g076240.2(GSVIVT00023967001)	K13065+K01188+K00430
Metabolism	Amino acid metabolism	Valine, leucine and isoleucine biosynthesis	1	31	0.0508224	0.194671	ko00290	Solyc09g008670.3(TD)	K01754
Metabolism	Lipid metabolism	Linoleic acid metabolism	1	35	0.0572048	0.194671	ko00591	Solyc03g122340.3(LOX3.1)	K00454
Metabolism	Energy metabolism	Nitrogen metabolism	1	41	0.0667046	0.194671	ko00910	Solyc06g074990.2(NRT2.1)	K02575
Metabolism	Lipid metabolism	Cutin, suberine and wax biosynthesis	1	48	0.0776767	0.194671	ko00073	Solyc11g067190.2(-)	K13356
Metabolism	Metabolism of terpenoids and polyketides	Diterpenoid biosynthesis	1	52	0.0838933	0.194671	ko00904	Solyc01g079200.3(GA2OX2)	K04125
Metabolism	Metabolism of other amino acids	Cyanoamino acid metabolism	1	57	0.09161	0.194671	ko00460	Solyc07g063880.3(BGLU25)	K01188
Metabolism	Amino acid metabolism	Tyrosine metabolism	1	75	0.118899	0.195261	ko00350	Solyc04g014730.3(Fah)	K01555
Metabolism	Biosynthesis of other secondary metabolites	Stilbenoid, diarylheptanoid and gingerol biosynthesis	1	78	0.123374	0.195261	ko00945	Solyc02g081800.1(DAT)	K13065
Metabolism	Amino acid metabolism	Glycine, serine and threonine metabolism	1	80	0.126345	0.195261	ko00260	Solyc09g008670.3(TD)	K01754
Metabolism	Biosynthesis of other secondary metabolites	Flavonoid biosynthesis	1	90	0.141064	0.199841	ko00941	Solyc02g081800.1(DAT)	K13065
Environmental Information Processing	Signal transduction	Plant hormone signal transduction	2	449	0.171366	0.219879	ko04075	Solyc05g009660.3(-);Solyc09g009490.3(ABI5)	K14431+K14432
Cellular Processes	Transport and catabolism	Peroxisome	1	118	0.181077	0.219879	ko04146	Solyc11g067190.2(-)	K13356
Metabolism	Global and overview maps	Biosynthesis of amino acids	1	276	0.376597	0.42681	ko01230	Solyc09g008670.3(TD)	K01754
Metabolism	Carbohydrate metabolism	Starch and sucrose metabolism	1	320	0.422848	0.437881	ko00500	Solyc07g063880.3(BGLU25)	K01188
Metabolism	Global and overview maps	Carbon metabolism	1	335	0.437881	0.437881	ko01200	Solyc09g008670.3(TD)	K01754
