# Supplementary material for: Knockout of Auxin Response Factor SlARF4 Improves Tomato Resistance to Water Deficit
Source: Int J Mol Sci. 2021 Mar 25;22(7):3347. doi: 10.3390/ijms22073347 (PMC8037468; doi:10.3390/ijms22073347)
Supplement: Supplementary file 1 [file ijms-22-03347-s001.zip › supplementary files/Table S5.xls]

## Sheet: supplemantary table S4 32 DEGs 
KEGG_A_class	KEGG_B_class	Pathway	32 (7)	All (7153)	Pvalue	Qvalue	Pathway ID	Genes	K_IDs
Metabolism	Amino acid metabolism	Phenylalanine metabolism	3	95	7.64342e-05	0.000917211	ko00360	Solyc03g036470.2(PAL);Solyc03g042560.2(PAL);Solyc09g075920.1(RLK1)	K10775+K10775+K00276
Metabolism	Biosynthesis of other secondary metabolites	Phenylpropanoid biosynthesis	2	292	0.030442	0.0946942	ko00940	Solyc03g036470.2(PAL);Solyc03g042560.2(PAL)	K10775+K10775
Metabolism	Lipid metabolism	Linoleic acid metabolism	1	35	0.0337666	0.0946942	ko00591	Solyc08g014000.3(LOX1.1)	K15718
Metabolism	Biosynthesis of other secondary metabolites	Isoquinoline alkaloid biosynthesis	1	38	0.0366149	0.0946942	ko00950	Solyc09g075920.1(RLK1)	K00276
Metabolism	Biosynthesis of other secondary metabolites	Tropane, piperidine and pyridine alkaloid biosynthesis	1	41	0.0394559	0.0946942	ko00960	Solyc09g075920.1(RLK1)	K00276
Metabolism	Carbohydrate metabolism	Ascorbate and aldarate metabolism	1	65	0.0619269	0.0974614	ko00053	Solyc12g008650.2(MIOX4)	K00469
Metabolism	Metabolism of other amino acids	beta-Alanine metabolism	1	74	0.0702365	0.0974614	ko00410	Solyc09g075920.1(RLK1)	K00276
Metabolism	Amino acid metabolism	Tyrosine metabolism	1	75	0.0711559	0.0974614	ko00350	Solyc09g075920.1(RLK1)	K00276
Metabolism	Amino acid metabolism	Glycine, serine and threonine metabolism	1	80	0.0757412	0.0974614	ko00260	Solyc09g075920.1(RLK1)	K00276
Metabolism	Carbohydrate metabolism	Inositol phosphate metabolism	1	86	0.0812179	0.0974614	ko00562	Solyc12g008650.2(MIOX4)	K00469
Organismal Systems	Environmental adaptation	Plant-pathogen interaction	1	272	0.237758	0.259372	ko04626	Solyc09g014990.3(WRKY33)	K13424
Environmental Information Processing	Signal transduction	Plant hormone signal transduction	1	449	0.36491	0.36491	ko04075	Solyc09g009490.3(ABI5)	K14432
